# Supplementary material for: Loss of the tumour suppressor LKB1/STK11 uncovers a leptin-mediated sensitivity mechanism to mitochondrial uncouplers for targeted cancer therapy
Source: Mol Cancer. 2024 Jul 25;23:147. doi: 10.1186/s12943-024-02061-4 (PMC11270803; doi:10.1186/s12943-024-02061-4)
Supplement: Supplementary file 1 — Additional file 1: Hotspot sequencing verifying the exact location of desired mutations in TP53 and LKB1 genes in LKB1null LUAD airway organoids. [file 12943_2024_2061_MOESM1_ESM.xlsx]

## Sheet: LKB1-null LUAD AO #1
Gene	HGVS transcript	Variant effect	Known mutation
TP53	c.742C>T ENST00000420246 .2	missense variant	COSM120007
LKB1/STK11	c.493G>T ENST00000326873 .7	stop gained	COSM48902
