# Supplementary material for: Loss of the tumour suppressor LKB1/STK11 uncovers a leptin-mediated sensitivity mechanism to mitochondrial uncouplers for targeted cancer therapy
Source: Mol Cancer. 2024 Jul 25;23:147. doi: 10.1186/s12943-024-02061-4 (PMC11270803; doi:10.1186/s12943-024-02061-4)
Supplement: Supplementary file 3 — Additional file 3: IC50 values for all organoid lines subjected to drug screenings in Figs. 1K-L and 2F. [file 12943_2024_2061_MOESM3_ESM.xlsx]

## Sheet: Fig. 1K
Conditions	IC50 (log[concentration] Pic)
WT	2.015
TP53KO	1.85
TP53KO/LKB1KO	1.109
LKB1WT LUAD #1	1.795
LKB1WT LUAD #2	2.051
LKB1null LUAD	1.028

## Sheet: Fig. 1L
Conditions	IC50 (log[concentration] Ty 23)
WT	1.634
TP53KO	1.9
TP53KO/LKB1KO	1.1
LKB1WT LUAD #1	2
LKB1WT LUAD #2	1.9
LKB1null LUAD	0.9927

## Sheet: Fig. 2F
Conditions	IC50 (log[concentration] Pic)	IC50 (log[concentration] Ty 23)
LKB1null LUAD	1.169	1.1
LKB1null LEPKO LUAD #1	1.9	1.95
LKB1null LEPKO LUAD #2	2	1.777
LKB1null UCP2KO LUAD #1	1.78	1.899
LKB1null UCP2KO LUAD #2	2	1.73
