# Supplementary material for: Loss of the tumour suppressor LKB1/STK11 uncovers a leptin-mediated sensitivity mechanism to mitochondrial uncouplers for targeted cancer therapy
Source: Mol Cancer. 2024 Jul 25;23:147. doi: 10.1186/s12943-024-02061-4 (PMC11270803; doi:10.1186/s12943-024-02061-4)
Supplement: Supplementary file 4 — Additional file 4: Transcription factor motif scanning on the LEP promoter. [file 12943_2024_2061_MOESM4_ESM.xlsx]

## Sheet: LEP promoter sequence plus 2k u
	>hg38_refFlat_LEP range=chr7:128239278-128241277 5'pad=0 3'pad=0 strand=+ repeatMasking=none
	ATGTCTATCCTACGCAATGGAGATAAGGACTGAGATACGCCCTGGTCTCC
	TGCAGTACCCTCAGGCTTACTAGGGTGGTGAAAAACTCCGCCCTGGTAAA
	TTTGTGGTCAGACCAGTTTTCTGCTCTCGAACACTGTTTTCTGTTGTTTA
	AGATGTTTATCAAGACAATACGTGCACCGCTGAACACAGACCCTTATCAG
	TAGTTCTCCTTTTTGCCCTTTGAAGCATGTGATCTACTCCCTGTTTTACA
	CCCCCTCACCTTTTGAAACCCTTAATAAAAAACTTGCTGGTTTGAGGCTC
	AGGTGGGCATCACAGTACTACCGATATGTGATGTCACCCCCGGCGGCCCA
	GCTGTAAAATTCCTCTCTTTGTACTCTCTCTCTTTATTTCTCAGCCAGCT
	GACACTTATGGAAAATAGAAAGAACCTACGTTGAAATATTGGGGGCAGGT
	TCCCCCAATATCTGGTGCCCAACGTGGGATACTGAGATTACAAGCATGAG
	CCACTGCATCTGGCCTCTTCTTTTGATTTTTTTTTTTCAAACTTTTACAA
	ATGTAGAAACCATTCTTAGCTTTTGGGCATTACCAAACCCGGCAGTGGCA
	GGCTCGGTTCACCAACGTCATTTGCAGTTCCCCGCTTTATGTTATGGGTT
	TTGTTTTGTTTTGTTTTTTTTATTGAGACAGAGTTTCACTCTTGTTGCCC
	AGGCTGTAGTGCAATGGTCTGATCTTGGCTCACTGCAACCTCCACTTCCC
	AGGTTCAAGCCATTCTCCTGCCTCAGCCTCTCAAGTAGCTGGGATTACAG
	ACACTCACCACCACACCTGGCTAATTTTGTATTTTTAGTAGAGATGAGGT
	TTCACCATGTTGGCCAGGCTGGTCTCGAAATCCTGACCTCAGGTGATCCA
	CCCACCTTGGCCTCCCAAAGTGCTGGGATTACAGGCTTGAGCTACCACGC
	CTGGCTGGGTTGGTTCTCAATGGAGTGGTTTGTTTTTGGAGCTGCTCTGC
	GCAGTGGGGACCAGAATAGGCCTGGGTTCCTAGCCCATTGCTATTCCTTA
	CCAGCTGTGGATTCTAAGGAAAGTCATTTAACCTCGCTGGACCTTAGATT
	CCTCATCCCTGAAGCCCAAGGGTAAAACAAAACAAAACAAAACAAAACAA
	ACCAACCCATCATGTAAAGCGGGGAACTACAAACGATACAGGTGAAACAT
	GCCTACCACACCACTCACAGGCTATGATGACAAAAACGTGGCTACATCTG
	GGACCACCCCCCAACCCCCACTTTGTACGTAGGAAATACGGAGTTGAGGA
	TGGAGACCCACAGTATGTCCAGAGTGTCCCCAAAGGCCACAGTGCCCGCC
	TGGAGCCCTCCAGAGAGCGTGCACTCCCTGGGGTGCCAGCCAGAGACAAC
	TTGCCCTGAGGCTTGGAACTCGATTCTCCGCGTGCCAGAGAAGGGGTGGG
	ACTTCAGAACCCCCAACCCCGCAATCTGGGTCGGGGAGCCTGGCGCACTG
	CGGGCCGCTCCCTCTAACCCTGGGCTTCCCTGGCGTCCAGGGCCGTCGGG
	GCCGAGTCCCGATTCGCTCCCACCCCGAAGCCGCGCCAGGACCAACGAGG
	GCGCAGCCGTATGCCCCAGCCCGCTCCGCGGAGCCCCTCACAGCCACCCC
	CGCCCCGACCGCGCCCCGCGCGGCTCGAAGCACCTTCCCAAGGGGCTGGT
	CCTTGCGCCATAGTCGCGCCGGAGCCTCTGGAGGGACATCAAGGATTTCT
	CGCTCCTACCAGCCACCCCCAAATTTTTGGGAGGTACCCAAGGGTGCGCG
	CGTGGCTCCTGGCGCGCCGAGGCCCTCCCTCGAGGCCCCGCGAGGTGCAC
	ACTGCGGGCCCAGGGCTAGCAGCCGCCCGGCACGTCGCTACCCTGAGGGG
	CGGGGCGGGAGCTGGCGCTAGAAATGCGCCGGGGCCTGCGGGGCAGTTGC
	GCAAGTTGTGATCGGGCCGCTATAAGAGGGGCGGGCAGGCATGGAGCCCC

## Sheet: Motif_SCAN results FIMO
motif_id	motif_alt_id	sequence_name	start	stop	strand	score	p-value	q-value	matched_sequence	#numOfBases
E2F6	GGCGGGAARN	range=chr7	128241257	128241266	+	11.7636	1.52e-05	0.052	GGCGGGCAGG	10
TATA-BOX	CCTTTTATAGCC	range=chr7	128241245	128241256	-	11.8303	3.43e-05	0.131	CCTCTTATAGCG	12
CEBP	ATTGCGCAAC	range=chr7	128241223	128241232	-	13.8061	1.29e-05	0.0485	CTTGCGCAAC	10
AP-2	ATGCCCTGAGGC	range=chr7	128241201	128241212	+	7.44242	7.31e-05	0.128	ATGCGCCGGGGC	12
SP1	GGCCCCGCCCCC	range=chr7	128241173	128241184	-	13.503	1.42e-05	0.0442	CGCCCCGCCCCT	12
C-myc	GNCCACGTGG	range=chr7	128241105	128241114	-	7.50909	7.47e-05	0.245	GGCCTCGAGG	10
PAX5	GCAGCCAAGCGTGACC	range=chr7	128241071	128241086	-	4.60606	4e-05	0.0654	GGAGCCACGCGCGCAC	16
KLF4	GCCACACCCA	range=chr7	128241039	128241048	+	14.3636	5.47e-06	0.0188	GCCACCCCCA	10
EBF	GTCCCTAGGGA	range=chr7	128240963	128240973	-	10.903	1.3e-05	0.0463	GCCCCTTGGGA	11
EGR2	NGCGTGGGCGGR	range=chr7	128240931	128240942	-	10.6242	1.77e-05	0.0537	GGCGCGGTCGGG	12
EGR1	TGCGTGGGYG	range=chr7	128240922	128240931	-	8.18182	7.55e-05	0.255	GGCGGGGGTG	10
KLF4	GCCACACCCA	range=chr7	128240920	128240929	+	9.13939	3.3e-05	0.0568	GCCACCCCCG	10
E2A	ANACAGCTGC	range=chr7	128240880	128240889	-	11.9212	3.83e-05	0.136	ATACGGCTGC	10
PU-1	AGAGGAAGTG	range=chr7	128240783	128240792	-	8.58182	9.2e-05	0.346	AGAGGGAGCG	10
GATA1	CAGATAAGGN	range=chr7	128240713	128240722	+	11.897	2.8e-05	0.0535	CAGAGAAGGG	10
AP-2	ATGCCCTGAGGC	range=chr7	128240678	128240689	+	18.1697	4.39e-07	0.00153	TTGCCCTGAGGC	12
E21	CWGGCGGGAA	range=chr7	128240620	128240629	-	13.4061	8.71e-06	0.0309	CAGGCGGGCA	10
ERE_Eralpha	AAGGTCACNGTGACC	range=chr7	128240612	128240626	-	5.90303	3.55e-05	0.0613	GCGGGCACTGTGGCC	15
ERE_Eralpha	AAGGTCACNGTGACC	range=chr7	128240610	128240624	+	16.3515	4.26e-07	0.00147	AAGGCCACAGTGCCC	15
HNF4A	AAGGCCAAAGTCCA	range=chr7	128240610	128240623	+	10.6909	1.76e-05	0.0657	AAGGCCACAGTGCC	14
RUNX	GCTGTGGTTT	range=chr7	128240331	128240340	+	13.8061	1.29e-05	0.0478	GCTGTGGATT	10
PAX5	GCAGCCAAGCGTGACC	range=chr7	128240220	128240235	-	4.32727	9.57e-05	0.104	CCAGCCAGGCGTGGTA	16
GFY	ACTACAATTCCC	range=chr7	128240016	128240027	+	6.88485	8.66e-05	0.34	CCTCCACTTCCC	12
ETS	AACCGGAAGT	range=chr7	128239864	128239873	+	8.58182	9.2e-05	0.338	ACCCGGCAGT	10
NFKB	GGAAATTCCC	range=chr7	128239852	128239861	-	8.58182	9.2e-05	0.345	GGTAATGCCC	10
STAT5	ATTTCTNAGAAA	range=chr7	128239663	128239674	+	9.64242	6.53e-05	0.26	ATTTCTCAGCCA	12
PAX5	GCAGCCAAGCGTGACC	range=chr7	128239609	128239624	-	4.60606	4e-05	0.0654	GCCGCCGGGGGTGACA	16
CRE	CGGTGACGTCAC	range=chr7	128239605	128239616	-	12.3879	2.66e-05	0.0912	GGGTGACATCAC	12
ETS1-like	AACAGGAAGT	range=chr7	128239513	128239522	-	13.5273	1.86e-05	0.0723	AACAGGGAGT	10
GATA1	CAGATAAGGN	range=chr7	128239468	128239477	-	11.897	2.8e-05	0.0535	CTGATAAGGG	10
HIF1A	TACGTGCV	range=chr7	128239446	128239453	+	13.7152	3.88e-05	0.142	TACGTGCA	8
