# Supplementary material for: Loss of the tumour suppressor LKB1/STK11 uncovers a leptin-mediated sensitivity mechanism to mitochondrial uncouplers for targeted cancer therapy
Source: Mol Cancer. 2024 Jul 25;23:147. doi: 10.1186/s12943-024-02061-4 (PMC11270803; doi:10.1186/s12943-024-02061-4)
Supplement: Supplementary file 5 — Additional file 5: Blood test, survival and body weight change results corresponding to toxicity testing of piceatannol and tyrphostin 23 in mice. [file 12943_2024_2061_MOESM5_ESM.xlsx]

## Sheet: Blood test results
Toxicity tests
	Control average	Piceatannol average	Tyrphostin 23 average	Charles- River1
Creatinine (CREA) (mg/dL)	0.225	0.3125	0.2075	0.2-0.6
Albumin (ALB) (g/dL)	4125	4.15	3975	3.4-4.6
Total Proteins (TP) (g/dL)	5725	6.1 (p-value: 0.19)	5.325 (p-value: 0.5)	-
Total bilirubin (TBIL) (mg/dL)	0.4	0.325 (p-value: 0.46)	0.667 (p-value: 0.09)	0.3-0.6
Alkaline phosphatase (ALP) (IU/L)	90.75	73.25 (p-value: 0.6)	94.75 (p-value: 0.91)	-
Alanine aminotrasferase (SGPT) (IU/L)	23.75	33.25 (p-value: 0.5)	48.5 (p-value: 0.058)	27-87
Aspartate aminotrasferase (SGOT) (IU/L)	248.67	229 (p-value: 0.64)	181 (p-value: 0.06)	56-227
Gamma-Glutamyl Transferase (GGT) (IU/L)	9.25	10 (p-value: 0.8)	3.75 (p-value: 0.07)	-
Blood Urea Nitrogen (BUN) (mg/dL)	23	25	16.75	15-28
Creatine Kinase (CK) (IU/L)	3667.75	4262.5 (p-value:0.59)	5032 (p-value:0.13)	-
1 https://www.criver.com/sites/default/files/resources/doc_a/NODSCIDMouseClinicalPathologyData.pdf
